# Supplementary material for: Genome-wide TCP transcription factors analysis provides insight into their new functions in seasonal and diurnal growth rhythm in Pinus tabuliformis
Source: BMC Plant Biol. 2022 Apr 2;22:167. doi: 10.1186/s12870-022-03554-4 (PMC8976390; doi:10.1186/s12870-022-03554-4)
Supplement: Supplementary file 1 — Additional file 1. [file 12870_2022_3554_MOESM1_ESM.xlsx]

## Sheet: Sheet1
Table S1. Protein sequences of the TCP family of P. tabuliformis.
PtTCP1	MSADRKGSAKKDVRVNGDTSVGSSPYICAHASKALRVRSSTSKDRHCKVNTPKGHRDRRVRLAVSTAIQLYSLQHRLGLQQPSKVLDWLISKSKSAIDGLPIPSSISNFNCRECNTIQNNGPTVVDVISTSRGANGISHSVPKFLPFRTQKENETKFHNGETNGEELNVGTTNVVRLSMLQNRTEASALVPICSERKRLQPSVLLKKGNTQEGMAFTSPFQEQEGVAMTSPFQQQSGCFDVRLSSADNSNANLAPFYSLHMPRHEAQFGRHQEIMRAASSTATLLPLVFCSNRFDSSRHDGKTNNFSQKCKTRLTSSLQDNDSIYAEEPLRLSGNINSYINTIVPMLTPNPLRESIASWSTTVTTEVQEGGGGNGIYLERRH*
PtTCP2	MNNISVEAQKRKGEQELSERTRPLAQHISIRGSDAGTQFRLRPGLGHDSRIVRVSRSSGGKDRHSKVLTAKGLRDRRVRLSVSTAIQFYDLQDRLGFDQPSKAVEWLIKAAADAIDELPVLNTQDFQNALSNVSSSLHPHPAGNSNLGDNEAATINVFAESPSIHGISSANDSQSSREGGLTNEGQCEIQAAAQTTLIGKSSSSTSEGSRGADTPSALSLSRSESRVKARERAKERAKGKISASDTQQNQNQDNKRGSCHSFTGLLNNAGHVNAMENHSRSTTEDDDAVLLHKRQRLGGLSISSRSNEMQHEQSHDPHTHHHHHHHPSQVHEHDSFHDSQQLIHMGSLGLCSTLMHLAPSVQSFSFPNSVAAAIFSPISLQRNEMAKSISPFCNSQDQQ…
PtTCP3	MPKRAIQIPNDQRTCSKYGSELETTIPTEAIGLEFNPSSVNDAYSYNMLSNSFKDLETGLLRVTNRESEAEIHSKDLAAFSESINESPLQEDCADGCPKDDTCKIQENGKGSKRKAGEMERKAASCEILSRKKVKQDSRIVRVSQLTGVKDRHSKVLTAKGLRDRRVRLSVPTAIQLYDLQDRLGVEQPSMAVDWLIKAAKSAVDELNVLDTETASASAGNMAQLTSSDCSTVEHCAGSPRETDASPLSAFRVGQGSISHKVTDGKVISITTPKESDLGRSSSSSSDGSMKGSAERKSISSMSKPVSRKEARFKARERARKKSSSAKNSGGSPPVIHQLKSMQPSVTSLFNNFSSYTTHPLEFQCSKDDNPCGVHAQVFSEAGCVQQLLDYNNTPSYTD…
PtTCP4	MISNSSRDLEAWFRKVNNRDMEMEMQKKDLAGFSESMNKARLQEDCDKMQVNGKGSKRKARMMEGMVEQEWKIVSVSRLTGGKDRHSKVLTAKGLRDRRVRLSVPTAIQLYDLQDRLGCEQPSKAVGWLINAAKSAIDELPVVDSGMDSAASVDNVAQLNSSNCSNVDHSAGSPRESATAITASAFTGFRVGNDSVKARGKKSQKAINGKPVSITTQKGSDLARTSSSISDGSIKGSAEHTSKCSISESTSRIESRLKESELATKKSVSSSRSPPAIQQMNSMEQFLTSGMLKSVFPNTSLPSESKSSKNDNPGGIHTQILSGTSNVQQVWDYNNRLSYTDMLCSHGSHPLQNLISSSTVPLQKYFPRVPSSPGSHIGRNSCLQSYEMPQSSISFIDPK…
PtTCP5	MLKKSSLDSEAVLAVEVETYSKDLGAFSESINESVLQEDYTSGRQNQDDNKIQEINKDSKRKAREMERKVVAVEIESARNVDLEARIVRVSRLTGGKDRHSKVRTAKGLRDRRVRLSVSTAIQFYDLQDRLGLEQPSKAVDWLINAAKSYINELPELDAEIPSASAGNMTELYSSNSSQLMPSVVSPRESATAAAASALRAFGFGLNSPRAQGTNSHKATDGKDISLPTLKESDLGRSNSSTSEGSVKGSAEYTSNCSMSKQDPKIQRRFKARERARKKTASAKNSSASLPDIQQLNSIHPSLSSISKIALPYASLPLEYQTFSKNDNACGIQPQVLTGRSSAQQFWDYNAPSYTEFLCSQDSHPLQIMASSSTTALQNHFPPVPSTSSVPAVLGSSCF…
PtTCP6	MASGFPFPSVPWYRTDAAKFAGNVGLGPLPLAATPNCSHKCNCKAGFEPLMDRSKCVESDDSSGAEVQRCCTEVRRCCDRSSSSATGYPWAGDLAKCSNTSDTGTLPASVLKASNSTGPCIRCEEQRPGLDANIAITSRQNPPNSAVHRLSGGRTGPKLGGESKTRNPTRNLSLEFEPCSVGDAYYPKMLSKSFQDLEAGYLSAKNRELEVHIYSKALAAFSDCINESHLQEGYGSGLGKDDNNKIQKDGKVSKRKAGEMETKAVAVEAQSRNVLQGSRIVRISRLAGCKDRHSKVLTSKGIRDRRIRLSVPTAIQFYDLQDRLGFEQPSKAVDWLIDISKSAIDELPVLDAEMAASASAGKVINLIPSNTSRVEHCVASPRESATAAAASALRFGPGS…
PtTCP7	MKRKAADVELESGKKVEQDRRIVRVSRQTGVKDRHSKVLTAQGLRDRRVRLSLPTAFQLYDLQHKLGYEQPSKAVDWLIKAAKSAIDELPVLVPEMASASAGNVAHLTTSISSIVEHCVASSSALTVPLDPQSNNEDNLSGIHTHITPGLDNVQQLWDYNITPSCTDMLCTHDSRPLQNMHSLTAAFQKSFQPVPSISASRHDVIESPCLQSYEMVDSGKQCRHLGVSLEEGRAYIPDMIMKNGEQQQQQQAYLLLNHYTSTLVPMFSNNVNLLTPSLSSSGPVPAFSSSITNVPSLSQTHQNAEGEVSEDAAHDFLPFQECEVVNFGNFTKQGNSKFEHSLPWYGF*
PtTCP8	MGEIVEVEGGHIVRSTGRKDRHNKVYTAKGPRDRRVRLSALTAIQFYDVQDRLGFDRPSKAVDWLIKKAKTSIDELNQLPRRSTPNIPNQQPKAEDEGIKDQAEQEIELENEASVKGAGARAADSRAIAREHARERAKERTQE*
PtTCP9	MEKTRYFNRMDEAFSILCLSISPELLFHVESCSTPNEVWKILEGLFGKQDEMQGHILKNELNSLDLRNFENIQDFFTKQHNLGDHIPENAKKKSGEKAPDPRGNGHALIALHFAPQEWIIDSGASHHMASSKESFSSLHASSGPPILMGDNSTVAATGQGRVQFEDGSFENVLHIPRLSVNLLSVYQMTHIGSGRKVEFTPDSVSIYDMQTNLKIASGKVNDQSHLYTFSDFVPQSDSILLLTHANEESRIWHKRFRHLNFRYMRQLSKQGMVKGLPTIEFSDGVCNGCALGKHPQEKFEKGHAWRASSSSSSSSDQNGDEESLRRRSPEGGRAEEDEEEGGKHYGSAQDLIHSMLFDDFRSLLVHTTTTTNPVDSANIARSQENASTDVDLARRMRDN…
PtTCP10	MRDNKRDSSDQRPPRGRPPGTSIPKQQQPMGEIVEVEGGHIVRSTGRKDRHNKVYTAKGPRDRRVRLSALTAIQFYDVQDRLGFDRPSKAVDWLIKKAKTSIDELNQLPRRSTPNIPNQQPKAEDEGIKDQAEQEIELENEASVKGAGARAADSRAIARERARERAKERTQE*
PtTCP11	MSFDDFRSLLVHTTTTTNPVDSANITRSRENASTDVDLARRMRDNKRDSSDQRPPRGRPPGTSIPKQQQPMGEIVEVEGGHIVRSTGRKDRHSKVYTAKGPRDRRVRLSALTAIQFYDVQDRLGFDRPSKAVDWLIKKAKTSIDELNQLPRRSTPNIPNQQPKAEDEGIKDQAEQEIELENEASVKGAGARAADSRAIARERARERAKERTQERSDGVAKAQTYLRPRSQLFSLNPASTSPTVPNYHLKNGPASENLGTGSNAANPQMGMRSNNNISSTSSDSISRTFNLEALQQQPFYQYLFSHTNNQAALHNYSTVTQFDGAAATAPYPAAPANSEAAQNSNQQTNQSLFSSSGASAFQIPSGFCREIVMPEQLHHEFFSSQPQPHRILSGPPVWNS…
PtTCP12	MSFDDFRSLLVHTTTTTNPVDSANITRSRENASTDVDLARRMRDNKRDSSDQRPPRGRPPGTSIPKQQQPMGEIVEVEGGHIVRSTGRKDRHSKVYTAKGPRDRRVRLSALTAIQFYDVQDRLGFDRPSKAVDWLIKKAKTSIDELNQLPRRSTPNIPNQQPKAEDEGIKDQAEQEIELENEASVKGAGARAADSRAIARERARERAKERTQERSDGVAKAQTYLRPRSQLFSLNPASTSPTVPNYHLKNGPASENLGTGSNAANPQMGMRSNNNISSTSSDSISRTFNLEALQQQPFYQYLFSHTNNQAALHNYSTVTQFDGAAATAPYPAAPANSEAAQNSNQQTNQSLFSSSGASAFQIPSGFCREIVMPEQLHHEFFSSQPQPHRILSGPPVWNS…
PtTCP13	MPTTCATRVFQLTRALGHKLDGETIEWLLQQAEPSIIVAMGTRTIPANFSTLNVSLREGGDSGLFEKLSRDEVELNRVRSIRNEDAHSLLQVAAAAGHHQVIRILAGLGPSVSSVNNGDEEG*
PtTCP14	MDILEEDSDYFEEENEYFGFNEDAVPREKKGDKCNVLFEGELLSSTKPHSKYISVEHERKYGHQAPTSDSCTCCCCSSPLFSVRHETTGYSKPAVDPATYPLNGFQKAFIGHSGPRHMPAENPCSTLAQHLDSNPLQDEAPVILMSDMFQFPDFLETDTQSKEGGNKNALQRKQEKNPKKPRLLFQQPDKSSGNMNTRDFMELHQIRSTSGRNDRHRKVVTSRGPRDRRMRLSIQTAIKFFEVQDRLGFDQPSKAVEWLIQKSRSAIDQLPAISPSALDISSYLKSNSDSLLCFRHRDTDNSRADFVTGFEGKMGIADFLSPSLISEPSIGKEQSRSKCRTGNSRKSSVKGALVNGTGRRRHIASLKEIRSRARERARERTKEKSYTKGSTTCPSPHIN…
PtTCP15	MDGWDGRTPCASGNKDRHSKVLTSKGVRDRRIRLSPETATKFYEVHHRLGFDHPTKSVEWLLQQSHSAIDGLPELFHFHDYLHDSETGAADGLDQTNPCLDTSDFVLEWEDGNQWPFSSIDPKLQSTEYFCRAEKQADNQEAPPRLSPYYGESASSLAKTNVYIDSGSITTSAVGLMNAKEKLERRATARERARERTKEKNNCSRTLKLPSLDMAEHFTVETNQPNLILESRISECCESVGDNVQSHGLGFPDDNST*
PtTCP16	MDGWDGRTPCASGNKDRHSKVLTSKGVRDRRIRLSPETATKFYEVHHRLGFDHPTKSVEWLLQQSHSAIDGLPELFHFHDYLHDSETGAADGLDQTNPCLDTSDFVLEWEDGNQWPFSSIDPKLQSTEYFCRAEKQADNQEAPPRLSPYYGESASSLAKTNVYIDSGSITTSAVGLMNAKEKLERRATARERARERTKEKNNCSRTLKLPSLDMAEHFTVETNQPNLILESRISECCESVGDNVQSHGLGFPDDNST*
PtTCP17	MDACRMPCPLDDKHSKVLTSKGVRDRRIRLSPETASKFFELHHRLGFDHPTKSVEWLLKQSRSTIDGLPELFHFHDYLHDSGMGIVDESDLVNPCFDASYLGLEWEDGSQSPFCSTDNGHDNGMITSRPVGVVNPKKIVERRTKARERARQRTKEKNNSR*
PtTCP18	MNLSDMHSWLENNSYLEGTHGYVEKEEWSQSKCRSMIGKIREGGSSILYSGMPSSHYIRQSQHHDIAFEGHSGPGTYLHSLNSGNVISSSFAVHHEISGGETENNSTELNPSVLCKDWNLRKQEVPPGLNRDKGNNLLLDNSDFVVGKASSFTPRDKKGKGKPRKAEMDANITAGMRAHIGFRVTRTERHLNPSLVSRPSGSKDRHTMVLTKKGPRDRRMRLSVGTAIKLYCVQDMLGFEQPSQAVEWLIEKSQAAILELPQVDSISSSHVPQDVDSSRTNASLSPLQTGEFSTLSEENTFTTNGDFAVNLYQQILGAKTWNDQKSSTATTTASSNNGSIIKEGTREHKSLALSSIASKRRTRETANLVPRKLFRAKARERARERTKQKEKHYNLESGI…
PtTCP19	MNLSDMHSWLENNSYLEGTHGYVEKEEWSQSKCRSMIGKIREGGSSILYSGMPSSHYIRQSQHHDIAFEGHSGPGTYLHSLNSGNVISSSFAVHHEISGGETENNSTELNPSVLCKDWNLRKQEVPPGLNRDKGNNLLLDNSDFVVGKASSFTPRDKKGKGKPRKAEMDANITAGMRAHIGFRVTRTERHLNPSLVSRPSGSKDRHTMVLTKKGPRDRRMRLSVGTAIKLYCVQDMLGFEQPSQAVEWLIEKSQAAILELPQVDSISSSHVPQDVDSSRTNASLSPLQTGEFSTLSEENTFTTNGDFAVNLYQQILGAKTWNDQKSSTATTTASSNNGSIIKEGTREHKSLALSSIASKRRTRETANLVPRKLFRAKARERARERTKQKEKHYNLESGI…
PtTCP20	MAANVPGARKVDNGFRVKRTRRDFDASPISPSSGSKHQHAMLLDSHRPRHQRLELSVLTAMKFYFVQDMLGFDQPSQAVEWLIEKADAAIRELPQPSSNPTSYGAQYVNSNRGAVTSSCVQTGDLNTYSQENTSTDSEDRPGNLHEQILAASNNIGQKSSRAKTRESDSIDSIGQGEKREQRSVVMRSVASNRRTRETDNGVPPKEFKAKARERCRQRTKPKDKSYSQQSGISGIWQKSCVYPHYPTFCLQENTTPPSSMMNETTDGNSSCNALLHGLMLPGDSILCNHSGRCVSSVPAEIQCSSHPTVHHSAPKQLRSSIQSTGAFSKTPFSNT*
PtTCP21	MTNRKRRSRNGREEWQPQEFQSCSRDSLRVQMPAHCIKQLDEIKNELKLRSHGRAVNWLLPENMKGLVELTEEMGYTMGGQTIDWLLSMGMGTERILNFKQVLDSQNGGAGQAVNLSLPSETRPLVELTRELGFNRGGETVDWLLEMATDPLLKLISSLGFKSGAKTIDWLLNKAQPSITAAKMNGFNLHKPPRLSSAVNIPPQFPPRQLETPGQKTQFHNFNAESNHQFQSTGQLFVENQQQIRFHSDISGHQEEYQSFNWNEGLSNQFEGYKRRRIEAGYSNHGDNPLQGQHPSWQQGSQARTHIEIATANPAQDFSQNPINGVDVGGTLRFERPTYSAGMPIEIHAQNKFPDPKSPLDYYFSNQNQFENIHAQNQNQYVNNIHEQNQNQNQFVNIH…
PtTCP22	MTNRKRRSRNERDESQPQEFQSCSRDSLRVQMPAHCIKQLDEIKNELKLRSHGRAVNWLLPENMKGLVELTEEMGYTMGGQTIDWLLSMGMGTERILNFKQVLDSQNGGAGQAVNLSLPSETRPLVELTRELGFNRGGETVDWLLEMATDPLLKLISSLGFKSGAKTIDWLLNKAQPSITAAKMNGFNLHKPPRLSSAMNIPPQFPTRQLETPGQKTQFHNFNAERNHQFQSTGQLFVENQQQIRFHSDSSGHQAEYQSFNWNGGLSNQFEGYKRRRIEAGYSNHGDNPLQGQHPSWQQGSQARTHIEIATANPAQDFSQNPINGVDVGGTLRFERPTYSAGMPLEIHAQNKFPDPKSPLDYYFSNQNQFENIHAQNQNQYVNNIHEKNQNQNQFVNIH…
PtTCP23	MPAHCIKQLDEIKNELKLRSHGRAVNWLLPENMKGLVELTEEMGYTMGGQTIDWLLSMGMGTERILNFKQVLDSQNGGAGQAVNLSLPSETRPLVELTRELGFNRGGETVDWLLEMATDPLLKLISSLGFKSGAKTIDWLLNKAQPSITAAKMNGFNLHKPPRLSSAMNIPPQFPTRQLETPGQKTQFHNFNAERNHQFQSTGQLFVENQQQIRFHSDSSGHQAEYQSFNWNGGLSNQFEGYKRRRIEAGYSNHGDNPLQGQHPSWQQGSQARTHIEIATANPAQDFSQNPINGVDVGGTLRFERPTYSAGMPLEIHAQNKFPDPKSPLDYYFSNQNQFENIHAQNQNQYVNNIHEKNQNQNQFVNIHGQNEGGIQAEGNYGGYPVSSQLNDDQEIAGT…
PtTCP24	MPAHCIKQLDEIKNELKLRSHGRAVNWLLPENMKGLVELTEEMGYTMGGQTIDWLLSMGMGTELILDFKQVLDSQNGGAGQAVNLSLPSETRPLVELTRELGFNRGGETVDWLLEMATDPLLKLISSLGFKSGAKTIDWLLNKAQPSITAAKMNGFNLHKPPRLSSAMNIPPQFPTRQLETPGQKTQFHNFNAERNHQFQSTDQLFVENQQQIRFHSDSSGHQAEYQSFNWNVGLSNQFEGYKRRRIEAGYSNHGDNPLQGQHPSWQQGSQARTHIEIATANPAQDFSQNPINGVDVGGTLRFERPTYSAGMPLEIHAQNKFPDPKSPLDYYFSNQNQFENIHAQNQKQYVNNIHEQNQNQNQFVNIHGQNEGGIQAEGNYGGYAVSSQLNEDQEITGT…
PtTCP25	MTNRKRRSRNEREESQPQEFPSCSRDSLRVQMPAHCIKQLDEIKNELKLRSHGRAVNWLLPENMKGLVELTEEMGYTMGGQTIDWLLSMGMGTELILDFKQVLDSQNGGAGQAVNLSLPSETRPLVELTRELGFNRGGETVDWLLEMATDPLLKLISSLGFKSGAKTIDWLLNKAQPSITAAKMNGFNLHKPPRLSSAMNIPPQFPTRQLETPGQKTQFHNFNAERNHQFQSTDQLFVENQQQIRFHSDSSGHQAEYQSFNWNVGLSNQFEGYKRRRIEAGYSNHGDNPLQGQHPSWQQGSQARTHIEIATANPAQDFSQNPINGVDVGGTLRFERPTYSAGMPLEIHAQNKFPDPKSPLDYYFSNQNQFENIHAQNQKQYVNNIHEQNQNQNQFVNIH…
PtTCP26	MTNRKRRSRNEREESQPQEFQSCSRDSLRVQMPAHCIKQLDEIKNELKLRSHGRAVNWLLPENMKGLVELTEEMGYTMGGQTIDWLLSMGMGTERILNFKQVLDSQNGGAGQAVNLSLPSETRPLVELTRELGFNRGGETVDWLLEMATDPLLKLISSLGFKSGAKTIDWLLNKAQPSITAAKMNGFNLHKPPRLSSAMNIPPQFPPRQLETPGQKTQFHNFNAERNHQLQSTGQLFVENQQQIRFHSDSSGHQAAYQSFNRNGGLSNQFEGYKRRRIEAGYSNHGDNPLQGQHPSWQQGSQARTHIEIATANPAQDFSQNPINGVDVGGTLRFERPTYSAGMPLEIHAQNKFPDPKSPLDYYFSNQNQFENIHAQNQNQSVNNIHEQNQNQNQFVNIH…
PtTCP27	MTNRKRRSRNEREESQPQEFQSCSRDSLRVQMPAHCIKQLDEIKNELKLRSHGRAVNWLLPENMKGLVELTEEMGYTMGGQTIDWLLSMGMGTERILNFKQVLDSQNGGAGQAVNLSLPSETRPLVELTRELGFNRGGETVDWLLEMATDPLLKLISSLGFKSGAKTIDWLLNKAQSSITAAKMNGFNLHKPPRLSSAMNIPPLFPTRQLETPGQKTQFHNFNAERNHQFQSTGQLFVENQQQIRFHSDSSGHQAEYQSFNRNGGLSNQFEGYKRRRIEAGYSNHGDNPLQGQHPSWQQGIQARTHIEIATANPAQDFSQNPINGVDVGGTLSFERPTYSAGMPLEIHARNKFPDPKSPLDYYFSNQNQFENIHAQNQNQYVNNIHEQNQNQNQFVNIH…
PtTCP28	MTNRKRRSRNEREESQPQELQSCSRDSLRVQMPAHCIKQLDEIKNELKLRSHGRAVNWLLPENMKGLVELTEVMGYTMGGQTIDWLLSMGMGTERILNFKQVLDSQNGGAGQAVNLLLPSETRPLVELTRELGFNRGGETVDWLLEMATDPLLKLISSLGFKSGAKTIDWLLNKAQPSITAAKMNGFNIHKPPRLSSAMNIPPQFPPRQLETPGQKTQFHNFNAERNHQFQSTGQLFVDNQQQIRFHSDSSGHQAEYQSFNWNGGLSNQFEGYKRRRIEAGYSNHGDNPLQGQHPSWQQRSQARTHIEIATANPAQDFSQNPINGVDVGGTLRFERPTYSAGMPLEIHAQNKFPDPKSPLDYYFSNQNQLENIHAQNQNQYVNTIHEQNQNQNQFVNIH…
PtTCP29	MAPAKRNASSIPVPDSASERSSASNSKRVKMTTTKPRGPRVDVSHACKERLDDVTRALNFKTIGSTVDYLLPTTMGAKVIAEITKSQGYENGGETIDWLLEMVRNQQSVDIQNAQRQLDWLLPIQRGRLQELTTELGFSRGGETIDWLLPVASKDFLELTHLLGFQDSANTIEWLLHQVKPAIDARIARYSAFTAGNAGTYSSPAAPPFSTPQFSQNAQAVRPGTFTPPNGLGGGTSPKPTPIQRNAFSSPATPIILTPQFSHNPQAVGPNTSTPTNALAGGTTATPTPRGGRTTQFSSNHHTRTPSTATPTPTPVQSSTGPATAQRADLPIPNACLNGFPSRQSQINGYGFQRVYISNNGMFNSAGIMQPMSGAQSQISTGKSQQASLQNIQVHNKVG…
PtTCP30	MAPAKRNASSIPVPDSASERSSASNSKRVKMTTTKPRGPRVDVSHACKERLDDVTRALNFKTIGSTVDYLLPTTMGAKVIAEITKSQGYENGGETIDWLLEMVRNQQSVDIQNAQRQLDWLLPIQRGRLQELTTELGFSRGGETIDWLLPVASKDFLELTHLLGFQDSANTIEWLLHQVKPAIDARIARYSAFTAGNAGTYSSPAAPPFSTPQFSQNAQAVRPGTFTPPNGLGGGTSPKPTPIQRNAFSSPATPIILTPQFSHNPQAVGPNTSTPTNALAGGTTATPTPRGGRTTQFSSNHHTRTPSTATPTPTPVQSSTGPATAQRADLPIPNACLNGFPSRQSQINGYGFQRVYISNNGMFNSAGIMQPMSGAQSQISTGKSQQASLQNIQVHNKVG…
PtTCP31	MAPAKRNASSIPVPDSASERSSASNSKRVKMTTTKPRGPRVDVSHACKERLDDVTRALNFKTIGSTVDYLLPTTMGAKVIAEITKSQDYENGGETIDWLLEMVRNQQSVDIQNAQRQLDWLLPIQRGRLQELTTELGFSRGGETIDWLLPVASKDFLELTHLLGFQDSANTIEWLLHQVKPAVDARIARYSAFTAGNAGTYSSPAAPPFSTPQFSQNAQAFRPGTFTPPNGLGGGTSPKPTPIQRNAFSSPATPIILTPQFSHNPQAVGPNTSTPTNALAGGTTATPTPRGGFPSRQSQINGYGFQRVYISNNGMFNSAGIMQPMSGAQSQISTGKSQQASLQNIQVHNKVGSEVIRTDQEEKNRAACTGYGAGMGVSTPISNHPKHNAASVNYGDSGI…
PtTCP32	MAPAKRNASSIPVPDSASERSSASSSKRVKMTTTKPRGPRVDVPHACKERLDDVTRALNFKTIGSTVDYLLPTTMGAKVIAEITKSLGYENGGETIDWLLEMVRNQQSVDIQNAQRQLDWLLPIQRGRLQELTTELGFSRGGETIDWLLPVASKDFLELTHLLGFQDSANTIEWLLHQVKPAIDARIARYSAFTAGYSGTYSSPAAPPFSTPQFSQNAQAVRPGTFTPPNGLGGGTSPKPTPIQRNAFSSPATPIILTPQFSHNPQAVGPNTSTPTNALAGGTTATPTPTGGRTTQFSSNPHTPTPSTATPTPTPVQSSTGPVTAQRADLPIPNACLNGFPSRQSQINGYGFQRVYISNNGMFNSAGIMQPMSGPQSQISTGKSQQASLQNIQVHNTVG…
PtTCP33	MAPAKRNASSIPVPDSASERSSASNSKRVKMTTTKPRGPRVDVSHACKERLDDVTRALNFKTIGSTVDYLLPTTMGAKVIAEITKSQGYENGGETIDWLLEMVRNQQSVDIQNAQRQLDWLLPIQRGRLQELTTELGFSRGGETIDWLLPVASKDFLELTHLLGFQDSANTIEWLLHQVKPAIDARIARYSAFTAGNAGTYSSPAAPPFSTPQFSQNAQAVRPGTFTPPNGLGGGTSPKPTPIQRNAFSSPATPIILTPQFSHNPQAVGPNTSTPTNALAGGTTATPTPRGGRTTQFSSNHHTRTPSTATPTPTPVQSSTGPATAQRADLPIPNACLNGFPSRQSQINGYGFQRVYISNNGMFNSAGIMQPMSGAQSQISTGKSQQASLQNIQVHNKVG…
PtTCP34	MAPAKRNASSIPVPDSASERSSAGSSKRVKMTTTKPRGPRVDVPHACKERLDDVTRALNFKTIGSTVDYLLPTTMGAKVIAEITKSLGYENGGETIDWLLEMVRNQQSVDIQNAQRQLDWLLPIQRGRLQELTTELGFSKGGETIDWLLPMASKDFLELTHLLGFQDSANTIEWLLHQVKPAIDARIARYSAFTDTAGYSGTYSSPAAPPFSTPQFSQNAQAVRPGSFTPPNGLGGGTIPKPTPIQRNAFSSPATPIILTPQFSHNPQAVGPNTSTPTNALVGGTTATPTPTGGRTTQFSSNHHTCTPSTATPTPTPVQSSTGPATAQRADLPIPNACLNGFPSRQHQINGYGFQRGYISNNGMFNSAGIMQPMSDAQSQISTGKSQQASLQNIQVHNK…
PtTCP35	MAPAKRNASSIPVPDSASERSSARSSKRVKMTTTKPSRRPRVDVPHACKERLDDVTRALNFKTIGSTVDYLLPTTMGAKVIAEITKSLGYENGGETIDWLLEMVRTQQSVDIQNAHRQLDWLLPIQRGRLQELTTELGFSRGGETIDWLLPVASKDFLELTHLLGFQDSANTIEWLLHQAKPAIAARIARYSAFTAGYSGTYSSPAAPPFSTPQFSQNAQAVRPGTFTPPNGLGGGTSPKPTPVQRNAFSSPATPIFLTPQFSQNPQAVRPNTSTPTNALAGGTTPTPTPTGGRTTQYSSNPHTPTPSTATPTPTPTPTPFQSRTGPVTEQRADLPIPNACLNGFPNSRSQINGYGFQRGYISNNGMFNSAGIMQPMSGPQSQISTGKSQQASLQNIQV…
PtTCP36	MESEGHGNNEEQQQEGTHLSVGSFAQTMVTMDGVSGIGPPANSPSSSSAQQTDENRSLTLITGVSQSVEVKQEVQREGELKDQQQSIVKKTPPKRSSTKDRHTKVEGRGRRIRMPATCAARIFQLTRELGHKSDGETIRWLLEQAEPAIIEATGTGTVPALAMSMGNSVRSSAPSTMASSSTIRPLAIGLRAKTEWDESEDKKNVLDRTRKISAGPDASGGSRIVQEGQTMEGGSVKKRARGLVVKKEHDPLNASASINAVPAKPAPTARQTPLQPPPQAQAAPLSQNTTPPQASGLMSMWAVAPDRAGSMPGAFWMLPVTASSASAPGIVGGGPSSQQIWTFPSGSVGPMYSMAAAAAGAAAPSGSTNNPSSITNPGVMPLTSVLPSGMIMPRLNIPG…
PtTCP37	MSSEEVQNQVEQRIVLADPQSNDPARKALVAKRSSTKDRHTKVNGRGRRVRIPAASAARIFQLTRELGHKSDGETIQWLLNKAEPAIMAATGTGTVPALPMSIIGPVSSNPSKLQQHPQTPASVHSILALPPFGPSAGMDFEFQGGQLSHRPFTSMLWGSEDQALDDHRIDHSLKQNNLHCY*
PtTCP38	MGSDEEDSRSRAFQNQVAALSNMDALQQQQQHSHGDSLAEAMQAAMRSGTGKRSSLVEESRSNALTALSIKRNEGQLVQAEPKEEEGEVLKKAAPKRASNKDRHTKVNGRGRRIRMPATCAARIFQLTKELGHKSDGETIQWLLQQSEPSIIAATGTGTIPKMATIMVGSSRARASTSCAASLSISGNNTTDLALGGQPFHQEGFLGELQRKAEHGVGTALKPFHYGDSNLVPAGAAMWTPKPSTVWMLPVNTDLTQAKQQIWTTAADAMYRSMCTTTSIRLASGGGAGAGGAGGGGSVFSGMSSSPVLTIPSLMPSRINLAGMELQSSFLGPSPHDQHPGLGLGLGGESHMGIYASPLNSYNPGRSQLNHYFEHTQNPNPNPNSIHQEDNNDDEQTGQ*
PtTCP39	MDAERIGLQGSSSIAEDLETISGGPISSSCTGNDLQGTNQQRITKKKSSCKDRHTKVDGRGRRIRMPAACAARIFQLTKELGHKSDGETIQWLLRQAEPSIIAATGTGTSPASAAAMAGSIGGLGINVLTDSPHGSLGLTVRGCGHGDIIMERRSLLQGAGVHEAVGRYQNEGFVQKGIQLGHMQQDAEPSERRALSVNLSVASRHFSMQQENPSEGLPHIWADSPMYRMTPPPPASIQTGAGNLTCSNPMTPLTTYMLPSALNRMPGMNLSGLELQTGHMGHMPLSAMLQGSHHEQHLLGVQTAGEGQIGIIASNSAYNNLVRSITQDYQHHHHHYPHAASGQDHSYDQSQ*
PtTCP40	MEPDERSDRGKSEQRDSGSGCEISELGGLQRSLVQGYHGSPASSRVMEAQHPGLQLGRGSLVQAMQAAMAGSNRIEGGNRALGGYRDYSGKERADQQMNAASVALVTVSRAVEETKAAVAPQVQNAVVVATSSGAASEQGGEIKKVPPKKPTKDRHTKVDGRGRRIRMPATCAARIFQLTRELGHKSDGETIQWLLQQAEPSIIAVTGTGTVPASAQNISGSMRSSGSMVAGGRPSTSYGPMGLALRGAGSEPDMRDNSEMAERRFMKGLAGASLGFHHEGFVMGSVPPGKGEQQSVGHMHDESERGTGFLTSATAGSKYGPGSTSLSSQAAGLMPPTAAAAAALWTVAPTSSRSPMPGTIWMLPVTAGSSSTPPSSVALNQSQEQLWTSGYRLAAPAS…
PtTCP41	MESHVENGRTKFNLETGMQPLQLLSYDQEEQRMVGYNVQNTAGNRQNQDDHGRSGLGSSGYLQAQAALAASSQVDSSLAMSAAKLYSNSESTAIIIPKSHEQQKTGGGGGGGVAVTEDAAKKPLAKRSSTKDRHTKVDGRGRRIRMPATCAARVFQLTRELGHKSDGETIEWLLQQAEPAVIAATGTGTIPANIASLNISTRSSSSSISAPLKPPYFHSGSLNLNANLAARLDQQIRSRNEWERVQEERSGMNTGLGIGHHHHTDTSGLTQALIHEQNLINDRAEINDLMNSDCGNSRKRLREEQQQQQYKNMQPMWAVTPATGLSSSGQNMPGTFWMLPPTPGVMGHAGPGSDPIWTFPASSGGAMYRTSMSSGLHFMPRPINLNSSSTSMGHVQFGS…
PtTCP42	MESGGGDHGRPPLKLSSSSQEPTMASASASAYEGRGGLVGSFVPTSSTSRVDSHMNIASTQPVDASLAMSMSSATTSNNETQISTSQQQQETVALDPNKKAPAKRSSTKDRHTKVDGRGRRIRMPATCAARVFQLTRELGHKSDGETIEWLLQHAEPAIIAATGTGTIPANYSTLNVSLRSSNSSISASHHTKALPLAFHGTLGLGPNVDMGARLDHQLRARNEWERAENRTSMELAVASNRQSEDRRLQIGGGGGEMGHGGGGDHMLGFHQENLLTDPSEHHHHMQQGGSEIGLAGGGGGGGDSSDSYLRKRFREDLFKEEPTEAPKPLRRQTHEMAGPAGIPQTRPITPAMWAMASATGLASSGHMPGGFWMLPVSASSSSTPGVMAGGQSEPIWTF…
PtTCP43	MRNPGMIGYANPAASKEQKGSILDSAGSFTQALVMSSGVVGMGSNQGDETNNAEGSSMVVAARTSQGESGSVVDPNKKPPAKRSSTKDRHTKVDGRGRRIRMPATCAARVFQLTRELGHKSDGETIEWLLQQAEPSIIAATGTGTIPANFSTLNVSLRGSSSSISAGLKQQSYHHHHRALAGLTGGLGAPAGGDSLGHQYRMRMGEWERAEEDTKTHAGAEMGSTHGGASAALMGGGFHLQHQHQHQQEPNLLNEMGEGEECMNLRKRFREDLFKEGDQEASAKPLRGIVQRQSEMMSSPSGIGMGMSMSMPAAAMWAVAPAPPGMSNSGHGGFWMLQPVSAGSNSNPPPLMAAGPQSEPIWTFPPTGSTGYRMPAGTSIQLGAAAGSGSSLGRSSNNG…
