# Supplementary material for: Genome-wide TCP transcription factors analysis provides insight into their new functions in seasonal and diurnal growth rhythm in Pinus tabuliformis
Source: BMC Plant Biol. 2022 Apr 2;22:167. doi: 10.1186/s12870-022-03554-4 (PMC8976390; doi:10.1186/s12870-022-03554-4)
Supplement: Supplementary file 2 — Additional file 2. [file 12870_2022_3554_MOESM2_ESM.xlsx]

## Sheet: Sheet1
Table S2. Identification of TCP domains in P. tabuliformis.
PtTCP1	40	200	Pfam:TCP
PtTCP1	361	373	low_complexity_region
PtTCP2	58	244	Pfam:TCP
PtTCP2	311	334	low_complexity_region
PtTCP3	147	329	Pfam:TCP
PtTCP4	80	461	Pfam:TCP
PtTCP5	50	79	coiled_coil_region
PtTCP5	94	287	Pfam:TCP
PtTCP5	382	393	low_complexity_region
PtTCP6	287	463	Pfam:TCP
PtTCP7	29	250	Pfam:TCP
PtTCP7	277	290	low_complexity_region
PtTCP8	16	143	Pfam:TCP
PtTCP9	7	94	Pfam:Retrotran_gag_2
PtTCP9	225	294	Pfam:gag_pre-integrs
PtTCP9	330	342	low_complexity_region
PtTCP9	440	570	Pfam:TCP
PtTCP9	625	641	low_complexity_region
PtTCP9	678	694	low_complexity_region
PtTCP10	45	172	Pfam:TCP
PtTCP11	86	216	Pfam:TCP
PtTCP11	271	287	low_complexity_region
PtTCP11	324	355	low_complexity_region
PtTCP11	439	451	low_complexity_region
PtTCP12	86	216	Pfam:TCP
PtTCP12	271	287	low_complexity_region
PtTCP12	324	355	low_complexity_region
PtTCP12	439	451	low_complexity_region
PtTCP13	1	105	Pfam:TCP
PtTCP14	5	22	low_complexity_region
PtTCP14	67	78	low_complexity_region
PtTCP14	210	388	Pfam:TCP
PtTCP15	12	204	Pfam:TCP
PtTCP16	12	204	Pfam:TCP
PtTCP17	10	160	Pfam:TCP
PtTCP18	154	165	low_complexity_region
PtTCP18	200	393	Pfam:TCP
PtTCP19	154	165	low_complexity_region
PtTCP19	200	393	Pfam:TCP
PtTCP20	33	226	Pfam:TCP
PtTCP21	38	88	internal_repeat_1
PtTCP21	114	158	Pfam:TCP
PtTCP21	152	403	Pfam:TCP
PtTCP22	38	88	internal_repeat_1
PtTCP22	114	158	Pfam:TCP
PtTCP22	151	277	Pfam:TCP
PtTCP23	7	57	internal_repeat_1
PtTCP23	83	127	Pfam:TCP
PtTCP23	120	246	Pfam:TCP
PtTCP24	7	57	internal_repeat_1
PtTCP24	83	127	Pfam:TCP
PtTCP24	120	232	Pfam:TCP
PtTCP24	357	363	low_complexity_region
PtTCP25	3	15	low_complexity_region
PtTCP25	38	88	internal_repeat_1
PtTCP25	114	158	Pfam:TCP
PtTCP25	151	280	Pfam:TCP
PtTCP25	388	394	low_complexity_region
PtTCP26	3	15	low_complexity_region
PtTCP26	38	88	internal_repeat_1
PtTCP26	114	158	Pfam:TCP
PtTCP26	150	280	Pfam:TCP
PtTCP26	388	394	low_complexity_region
PtTCP27	3	15	low_complexity_region
PtTCP27	38	88	internal_repeat_1
PtTCP27	114	157	Pfam:TCP
PtTCP27	152	280	Pfam:TCP
PtTCP27	388	394	low_complexity_region
PtTCP28	3	15	low_complexity_region
PtTCP28	38	88	internal_repeat_1
PtTCP28	120	158	Pfam:TCP
PtTCP28	151	410	Pfam:TCP
PtTCP29	22	88	Pfam:TCP
PtTCP29	150	219	Pfam:TCP
PtTCP29	274	295	low_complexity_region
PtTCP29	303	322	low_complexity_region
PtTCP30	22	88	Pfam:TCP
PtTCP30	150	219	Pfam:TCP
PtTCP30	274	295	low_complexity_region
PtTCP30	303	322	low_complexity_region
PtTCP31	22	90	Pfam:TCP
PtTCP31	151	219	Pfam:TCP
PtTCP31	274	294	low_complexity_region
PtTCP32	22	86	Pfam:TCP
PtTCP32	150	220	Pfam:TCP
PtTCP32	274	295	low_complexity_region
PtTCP32	298	322	low_complexity_region
PtTCP33	22	88	Pfam:TCP
PtTCP33	150	219	Pfam:TCP
PtTCP33	274	295	low_complexity_region
PtTCP33	303	322	low_complexity_region
PtTCP34	23	86	Pfam:TCP
PtTCP34	125	161	Pfam:TCP
PtTCP34	152	222	Pfam:TCP
PtTCP34	283	297	low_complexity_region
PtTCP34	305	324	low_complexity_region
PtTCP35	16	26	low_complexity_region
PtTCP35	51	105	internal_repeat_1
PtTCP35	68	123	internal_repeat_2
PtTCP35	152	222	Pfam:TCP
PtTCP35	275	296	low_complexity_region
PtTCP35	302	320	low_complexity_region
PtTCP36	2	16	low_complexity_region
PtTCP36	39	49	low_complexity_region
PtTCP36	64	75	low_complexity_region
PtTCP36	96	251	Pfam:TCP
PtTCP36	265	287	low_complexity_region
PtTCP36	355	363	low_complexity_region
PtTCP37	34	178	Pfam:TCP
PtTCP38	98	231	Pfam:TCP
PtTCP38	283	306	low_complexity_region
PtTCP39	48	216	Pfam:TCP
PtTCP40	117	137	low_complexity_region
PtTCP40	150	316	Pfam:TCP
PtTCP40	331	351	low_complexity_region
PtTCP40	456	461	low_complexity_region
PtTCP40	468	488	low_complexity_region
PtTCP40	503	522	low_complexity_region
PtTCP41	58	79	low_complexity_region
PtTCP41	128	315	Pfam:TCP
PtTCP41	406	425	low_complexity_region
PtTCP41	432	440	low_complexity_region
PtTCP42	68	92	low_complexity_region
PtTCP42	106	251	Pfam:TCP
PtTCP42	252	269	low_complexity_region
PtTCP42	289	308	low_complexity_region
PtTCP42	471	502	low_complexity_region
PtTCP43	84	295	Pfam:TCP
PtTCP43	296	326	low_complexity_region
PtTCP43	379	414	low_complexity_region
PtTCP43	457	470	low_complexity_region
PtTCP43	485	496	low_complexity_region
