# Supplementary material for: Genome-wide TCP transcription factors analysis provides insight into their new functions in seasonal and diurnal growth rhythm in Pinus tabuliformis
Source: BMC Plant Biol. 2022 Apr 2;22:167. doi: 10.1186/s12870-022-03554-4 (PMC8976390; doi:10.1186/s12870-022-03554-4)
Supplement: Supplementary file 3 — Additional file 3. [file 12870_2022_3554_MOESM3_ESM.xlsx]

## Sheet: Sheet1
Table S3. Predicted TCP transcription factors in P. tabuliformis
Gene ID	Gene Name	Type	Length(aa)	MW(Da)	PI	Aliphatic index	GRAVY
Pt9G27160	PtTCP1	CIN	382	42122.3	9.56	71.2	-0.58
PtJG17690	PtTCP2	CIN	526	57755.6	7.26	67.76	-0.769
Pt6G43440	PtTCP3	CIN	611	66861.5	8.13	63.9	-0.651
Pt6G43480	PtTCP4	CIN	527	57706.5	9.36	65.16	-0.666
Pt6G43400	PtTCP5	CIN	527	57415.9	7.63	72.43	-0.554
Pt6G43460	PtTCP6	CIN	671	72817.5	8.15	67.54	-0.564
Pt6G43490	PtTCP7	CIN	347	38401.1	5.95	80.06	-0.405
Pt3G48910	PtTCP8	CIN	143	16169	9.25	71.05	-1.059
PtXG28290	PtTCP9	CIN	723	80846.7	6.65	66.43	-0.748
Pt2G12530	PtTCP10	CIN	172	19500.8	9.92	61.34	-1.269
Pt5G59850	PtTCP11	CIN	499	54867.3	9.49	58.94	-0.87
Pt5G59940	PtTCP12	CIN	499	54867.3	9.49	58.94	-0.87
Pt6G34430	PtTCP13	PCF	122	13159.8	5.49	97.54	-0.167
Pt5G21330	PtTCP14	CIN	552	62033.1	6.69	61.14	-0.765
Pt2G34150	PtTCP15	CIN	257	28919.8	5.39	61.52	-0.84
Pt2G34160	PtTCP16	CIN	257	28919.8	5.39	61.52	-0.84
Pt2G34180	PtTCP17	CIN	160	18349.7	8.38	63.31	-0.85
Pt5G21260	PtTCP18	CIN	580	64257.5	6.73	64.41	-0.66
Pt5G21270	PtTCP19	CIN	580	64257.5	6.73	64.41	-0.66
Pt5G21180	PtTCP20	CIN	335	36959.1	9.27	56.21	-0.815
Pt1G19190	PtTCP21	Ⅳ	441	49884.2	5.98	64.6	-0.84
Pt1G18990	PtTCP22	Ⅳ	441	49835.2	6.28	63.06	-0.866
Pt1G19000	PtTCP23	Ⅳ	410	46028	5.96	66.17	-0.772
Pt3G22220	PtTCP24	Ⅳ	410	46118.2	5.69	67.83	-0.746
Pt3G22230	PtTCP25	Ⅳ	441	49908.3	5.98	64.6	-0.837
Pt1G18940	PtTCP26	Ⅳ	419	47193.4	6.94	63.82	-0.863
Pt1G19170	PtTCP27	Ⅳ	441	49811.2	6.41	64.83	-0.835
Pt1G19270	PtTCP28	Ⅳ	448	50804.4	6.77	65.56	-0.866
Pt1G40400	PtTCP29	Ⅲ	557	59891.8	9.15	65.04	-0.63
Pt1G40420	PtTCP30	Ⅲ	557	59931.8	9.3	64.34	-0.655
Pt1G40430	PtTCP31	Ⅲ	501	53969.2	9.26	65.29	-0.636
Pt1G40440	PtTCP32	Ⅲ	576	61944.1	7.2	67.45	-0.565
Pt1G40410	PtTCP33	Ⅲ	557	59888.8	9.22	65.04	-0.64
Pt1G40390	PtTCP34	Ⅲ	572	61767.9	6.48	65.54	-0.611
Pt1G40250	PtTCP35	Ⅲ	582	63043.2	7.68	62.58	-0.672
PtQG11760	PtTCP36	PCF	476	49647.7	8.58	64.24	-0.483
Pt9G43570	PtTCP37	PCF	182	19916.5	9.25	75.11	-0.546
PtXG25900	PtTCP38	PCF	399	42370.2	6.9	64.69	-0.566
PtQG06090	PtTCP39	PCF	352	37666.2	6.85	71.88	-0.486
Pt9G18760	PtTCP40	PCF	526	54797.2	8.46	62.24	-0.499
Pt5G24770	PtTCP41	PCF	489	51704	7.35	59.78	-0.664
Pt1G10100	PtTCP42	PCF	541	56848	6.62	59.09	-0.576
Pt1G79940	PtTCP43	PCF	520	54252	7.39	52.65	-0.597
