# Supplementary material for: Genome-wide TCP transcription factors analysis provides insight into their new functions in seasonal and diurnal growth rhythm in Pinus tabuliformis
Source: BMC Plant Biol. 2022 Apr 2;22:167. doi: 10.1186/s12870-022-03554-4 (PMC8976390; doi:10.1186/s12870-022-03554-4)
Supplement: Supplementary file 4 — Additional file 4. [file 12870_2022_3554_MOESM4_ESM.xlsx]

## Sheet: Sheet1
Table S4. The relevant grouping information, gene ids and gene names of TCPs of each species
Gene ID	Gene name	Type
At1g67260	AtTCP1	CYC/TB1
At4g18390	AtTCP2	CIN
At1g53230	AtTCP3	CIN
At3g15030	AtTCP4	CIN
At5G60970	AtTCP5	CIN
At5g41030	AtTCP6	PCF
At5g23280	AtTCP7	PCF
At1g58100	AtTCP8	PCF
At2g45680	AtTCP9	PCF
At2g31070	AtTCP10	CIN
At2g37000	AtTCP11	PCF
At1g68800	AtTCP12	CYC/TB1
At3g02150	AtTCP13	CIN
At3g47620	AtTCP14	PCF
At1g69690	AtTCP15	PCF
At3g45150	AtTCP16	PCF
At5g08070	AtTCP17	CIN
At3g18550	AtTCP18	CYC/TB1
At5g51910	AtTCP19	PCF
At3g27010	AtTCP20	PCF
At5g08330	AtTCP21	PCF
At1g72010	AtTCP22	PCF
At1g35560	AtTCP23	PCF
At1g30210	AtTCP24	CIN
Os04g11830	PCF1	PCF
Os08g43160	PCF2	PCF
Os11g07460	PCF3	PCF
Os01g11550	PCF5	CIN
Os03g57190	PCF6	CIN
Os12g42190	PCF8	CIN
Os03g49880	OsTB1	CYC/TB1
Os01g55750	OsTCP5	CIN
Os01g69980	OsTCP6	PCF
Os02g42380	OsTCP7	PCF
Os02g51280	OsTCP9	PCF
Os02g51310	OsTCP10	CIN
Os04g44440	OsTCP17	PCF
Os05g43760	OsTCP18	CIN
Os06g12230	OsTCP19	PCF
Os07g05720	OsTCP21	CIN
Os08g33530	OsTCP22	CYC/TB1
Os09g24480	OsTCP24	CYC/TB1
Os09g34950	OsTCP25	PCF
Os12g02090	OsTCP27	CIN
Os12g07480	OsTCP28	PCF
Potri.001G060000		PCF
Potri.001G111800		PCF
Potri.001G327100		PCF
Potri.001G375800		CIN
Potri.002G152200		PCF
Potri.003G120200		PCF
Potri.003G167900		PCF
Potri.004G046300		PCF
Potri.004G065800		CIN
Potri.004G116100		CIN
Potri.004G222100		PCF
Potri.005G090300		PCF
Potri.005G140600		PCF
Potri.006G125800		PCF
Potri.006G207700		PCF
Potri.008G115800		CYC/TB1
Potri.009G009400		PCF
Potri.010G130200		CYC/TB1
Potri.011G055500		PCF
Potri.011G083100		CIN
Potri.011G096600		CIN
Potri.012G059900		CYC/TB1
Potri.012G135900		PCF
Potri.013G110700		PCF
Potri.013G119400		CIN
Potri.014G078500		PCF
Potri.015G050500		CYC/TB1
Potri.015G058800		CIN
Potri.015G138200		PCF
Potri.016G074200		PCF
Potri.016G094800		PCF
Potri.017G094800		CIN
Potri.017G112000		CYC/TB1
Potri.019G081800		PCF
Potri.019G091300		CIN
Potri.T044100		PCF
Potri.T146100		CIN
Pp1s207_110V6		CIN
Pp1s207_110V7		CIN
Pp1s207_110V8		PCF
Pp1s207_110V9		PCF
Pp1s207_110V10		PCF
Pp1s207_110V11		PCF
Sm.15406972		PCF
Sm.15407054		PCF
Sm.15407669		CIN
Sm.15408509		CIN
Sm.15410352		CIN
Sm.15419540		PCF
Mapoly0001s0298		CIN
Mapoly0068s0102		PCF
Cre02.g095129.t1		PCF
