# Supplementary material for: Genome-wide TCP transcription factors analysis provides insight into their new functions in seasonal and diurnal growth rhythm in Pinus tabuliformis
Source: BMC Plant Biol. 2022 Apr 2;22:167. doi: 10.1186/s12870-022-03554-4 (PMC8976390; doi:10.1186/s12870-022-03554-4)
Supplement: Supplementary file 7 — Additional file 7. [file 12870_2022_3554_MOESM7_ESM.xlsx]

## Sheet: Sheet1
Table S5. The expression level (TPM) of all studied genes.
Sample	Name	1year-1	1year-2	1year-3	1year-4	1year-5	1year-6	3year-1	3year-2	3year-3	3year-4	3year-5	3year-6	5year-1	5year-2	5year-3	5year-4	5year-5	5year-6	7year-1	7year-2	7year-3	7year-4	7year-5	7year-6	12year-1	12year-2	12year-3	12year-4	12year-5	12year-6	23year-1	23year-2	23year-3	23year-4	23year-5	23year-6	33year-1	33year-2	33year-3	33year-4	33year-5	33year-6	70year-1	70year-2	70year-3	70year-4	70year-5	70year-6
Pt8G05280	PtCCA1	2.33236	1.95521	2.74089	3.68556	1.80723	2.76779	2.11048	3.13003	1.7682	1.68513	2.18197	1.46899	2.23797	1.58932	2.3334	3.75705	2.31779	5.57765	2.70401	3.6738	4.30175	2.97522	2.51968	1.59618	1.69416	3.55464	3.73558	2.60056	4.778	2.13598	1.47475	2.41154	4.60962	2.37941	1.89348	2.81915	2.18777	2.694	2.44496	3.16375	4.41732	2.58501	3.34004	2.7902	1.76517	1.74157	3.07038	2.15493
Pt8G57840	PtZTL	57.9966	68.1574	65.1129	50.2811	47.238	70.9532	61.2489	53.1865	62.6499	53.7507	52.0261	67.2236	50.4894	40.9803	60.6042	61.1683	62.2579	70.3159	65.1402	54.2362	63.3415	58.1104	51.6817	52.906	49.5124	42.5356	53.1117	48.15	51.1555	54.6106	54.3386	47.5371	56.1775	54.9826	56.5569	67.3132	68.4728	55.592	67.95	50.7711	49.2331	57.0027	44.7843	31.8791	39.8069	37.3767	37.5835	30.5451
PtQG03450	PtLWD1	87.6691	84.0796	115.709	108.458	102.739	82.8305	96.6177	84.9281	107.401	86.0444	90.6807	114.101	119.781	106.285	86.9134	85.2439	104.957	109.491	89.8156	116.795	91.2078	84.3122	103.711	95.7117	86.2859	117.137	79.4866	87.1052	84.263	114.94	98.0113	111.932	88.0504	101.972	106.356	98.4615	107.418	97.3816	78.9606	75.3387	90.6768	99.5665	72.5964	56.8584	64.9471	63.5083	58.3136	61.579
Pt2G26770	PtCOL2	58.2751	64.2165	45.9735	50.0457	52.5744	50.5501	84.6972	68.0953	65.6681	70.9282	68.3548	71.8043	48.7519	53.9041	66.4458	72.8862	65.3903	63.5078	75.7505	64.3188	66.3271	97.0697	75.1257	60.7989	92.5596	63.422	84.3276	78.3466	74.6048	62.4021	75.7541	62.794	71.962	84.3902	75.7045	75.0112	82.8088	75.4484	84.6118	83.9466	79.3431	75.8321	50.81	60.9693	57.5721	57.8336	57.1555	51.9841
Pt3G59320	PtGI	21.5307	25.3659	26.0852	22.6471	18.8641	16.3151	21.723	8.24741	27.4856	24.8528	26.6229	34.1298	12.4317	7.29069	20.0254	24.1863	17.5614	13.7143	29.0353	29.3917	12.0309	28.2385	9.31601	11.8777	9.58548	19.2646	20.4328	15.6399	16.2329	30.9097	9.79388	15.8325	11.2546	19.226	9.42405	31.6355	22.1678	21.079	27.2979	24.7339	25.2319	13.8985	4.58272	3.83471	9.28655	8.99305	4.4495	8.25
Pt5G04390	PtTOC	33.4695	32.2554	39.3529	37.8668	38.739	30.5477	38.9565	33.652	40.6562	39.1188	41.8915	41.0358	31.5957	32.6633	32.6922	43.7898	30.3387	32.875	42.0838	35.5564	33.9057	44.0105	39.0134	33.3295	30.0022	46.363	34.8436	34.0954	32.2753	29.4009	34.7614	34.5598	31.505	31.095	29.7189	26.6505	34.7011	37.1215	31.2247	32.5633	33.6484	31.6797	26.75	21.0387	23.6904	22.76	27.8149	27.0204
Pt6G11480	PtCOL3	57.9368	53.6319	68.9155	59.4941	83.7013	77.1725	82.156	79.9062	73.3222	54.7299	75.0799	104.661	72.7383	56.5266	71.8986	55.192	83.0137	77.369	67.686	97.5835	87.1505	80.8191	107.497	93.4539	77.5813	98.5168	76.4853	80.6476	77.704	90.7962	77.9064	99.7428	79.9431	95.8307	79.77	92.3384	92.0575	60.9584	72.4775	85.3919	81.1296	84.8317	100.233	100.403	91.7396	113.657	100.398	79.1586
Pt9G27160	PtTCP1	0	0	0	0	0	0	0.24178	0	0.271614	0.0922459	0	0	0	0	0.211475	0	0.0844588	0	0	0	0	0	0	0	0	0	0	0	0.061679	0	0	0	0	0	0	0	0.0695923	0	0.169168	0	0	0	0	0	0	0	0	0
PtJG17690	PtTCP2	32.0536	37.5717	22.7978	28.1032	30.5338	46.6595	16.9389	20.555	23.3244	23.3875	24.321	14.5744	23.5525	20.7071	26.3391	21.8606	21.1807	33.057	26.1331	19.3542	15.1351	21.2826	17.3376	19.3397	33.3693	10.835	28.42	24.4424	23.6072	21.4545	15.7786	17.8486	30.8652	12.5127	12.7909	22.8833	17.522	22.0608	21.3165	30.6744	38.0141	29.5651	68.0531	68.2333	65.118	69.4494	68.0168	58.5836
Pt6G43440	PtTCP3	14.3002	18.4533	19.9527	11.3153	8.48949	7.74137	21.8667	7.6856	14.2735	18.0803	14.5444	16.4072	4.59956	6.56926	14.5891	20.8527	9.73932	10.0566	10.3203	11.7655	21.9311	25.6141	10.2969	15.4239	17.7452	28.2594	16.3847	18.1628	16.259	11.2339	14.7862	10.8707	10.8812	9.01146	17.3196	11.8291	11.2775	30.0294	12.8821	7.17751	13.1444	11.8881	4.51071	5.13213	3.59316	3.66747	3.96606	1.7601
Pt6G43480	PtTCP4	7.7785	6.97308	6.02454	9.82931	7.77147	11.5115	5.88292	4.00402	6.44534	7.32714	4.65772	4.79782	5.75123	5.96256	3.79476	5.03012	4.92706	5.5046	8.28914	4.61855	5.43399	5.37131	4.01156	4.23333	5.84521	4.78741	5.86699	6.14481	4.17319	6.03409	4.48626	5.33211	5.93428	3.64534	4.69244	5.33723	5.27108	6.48004	4.17419	5.55805	6.7708	6.53717	8.47111	10.2483	10.3448	12.9146	13.2742	9.10036
Pt6G43400	PtTCP5	3.85093	3.89936	6.19812	3.6025	2.98975	4.75455	4.05234	4.17099	3.95883	6.31104	6.03525	4.78046	4.04185	4.23929	2.72281	5.78679	2.8673	4.23175	2.78385	3.51426	3.42661	4.78806	3.05079	3.08457	3.48305	3.44505	2.27326	3.27034	2.1315	3.0971	4.17859	2.48773	3.14161	2.62462	1.66359	3.25406	2.51264	3.62266	2.46976	2.29418	2.1392	4.11642	2.43823	4.48117	4.37187	4.00527	2.41414	1.44046
Pt6G43460	PtTCP6	2.57817	2.30095	2.86914	2.58285	2.55865	4.3855	1.80598	1.39586	2.42433	2.05345	2.71824	1.16755	1.80472	1.02987	0.739134	1.69338	1.21873	1.37748	2.4136	1.52442	1.71216	2.51953	2.04789	1.13261	1.11966	2.15236	2.11999	1.99336	1.12478	0.606743	2.38722	1.81022	1.95944	1.05218	1.70558	2.63033	1.58381	2.27091	0.970559	1.47723	2.86385	1.62457	1.57545	2.94546	1.39621	2.60837	1.6162	1.08912
Pt6G43490	PtTCP7	1.67391	2.37878	2.63437	4.10294	0.607297	4.70793	2.10961	0.935155	1.64379	0.750057	1.41386	0.521171	1.54217	1.78625	0.963374	2.40966	0.920519	0.777803	1.30379	2.24017	2.70749	1.24688	0.736025	0.668526	1.22726	1.86488	1.54902	0.971385	0.899724	1.42548	2.01691	1.36414	0.998044	0.912303	1.69148	1.26127	1.24505	1.37252	0.646856	0.508316	1.15333	0.625628	0.407939	0.119264	0.339207	1.27702	0.628241	0.0881985
Pt3G48910	PtTCP8	0	0	0	0	0	0	0	0	0	0	0	0	0	0	0	0	0	0	0	0	0	0	0	0	0	0	0	0	0	0	0	0	0	0	0	0	0	0	0	0	0.131644	0	0	0	0	0	0	0
PtXG28290	PtTCP9	0	0	0	0	0.0645704	0	0	0	0	0	0	0	0	0	0	0	0.0437576	0.0850041	0	0	0.0640965	0.0366453	0	0	0	0.104084	0	0	0	0	0	0.0369859	0	0	0	0	0	0	0	0	0	0.141472	0	0	0	0	0.0367445	0.0410833
Pt2G12530	PtTCP10	0	0	0	0	0	0	0	0	0	0.144234	0	0	0	0	0	0	0	0	0	0	0	0	0	0.126253	0	0	0	0	0	0	0	0	0	0	0.151913	0	0	0	0	0	0	0	0	0	0.362674	0	0	0
Pt5G59850	PtTCP11	20.1031	24.6642	9.7004	13.6223	27.0642	34.0274	8.731	17.1888	17.3457	21.9407	5.74038	14.6199	14.9437	8.88479	24.1044	13.2223	17.2288	10.4008	17.7587	10.4878	7.54887	11.4776	12.0096	13.956	18.4261	2.51738	16.4171	14.3711	12.1538	19.8712	14.4226	11.1788	22.3194	6.39299	5.43244	8.64569	14.6657	10.2363	5.04649	8.96402	16.3147	11.8466	56.3839	127.157	78.9982	0.158494	52.0536	48.0731
Pt5G59940	PtTCP12	11.5639	12.3382	5.02577	13.9549	9.92436	14.1235	5.63074	6.88017	5.45553	0.20888	15.4309	0.0483446	15.0484	12.8218	0.281305	6.15312	7.50151	29.8811	2.99882	10.6815	3.98688	3.36604	5.09723	0.135304	7.61049	5.32797	9.37558	7.92735	6.59214	0.130106	1.13602	4.40596	10.9654	3.44156	2.20701	13.6289	0.705355	4.68779	19.7897	27.6563	29.2086	14.4048	33.5308	14.2582	43.9039	121.419	55.2995	51.7798
Pt6G34430	PtTCP13	0	0	0	0	0	0	0	0	0	0	0	0	0	0	0	0	0	0	0	0	0	0	0	0	0	0	0	0	0	0	0	0	0	0	0	0	0	0	0	0	0	0	0	0	0	0	0	0
Pt5G21330	PtTCP14	0.241052	0.286276	0.829558	0.912101	0.0387953	0.808725	1.51773	0.441184	0.858692	0.749082	0.256934	1.03711	0	0.433093	0.753745	0.79947	0.105974	0.105497	1.20945	0.700184	0.999326	0.695484	0.605377	1.10121	0.905537	1.66791	0.18796	0.880413	0.537919	0.767281	0.644998	0.238293	0.287206	0.276407	1.33433	0.519266	0.39128	1.18558	0.106338	0.265859	0.531273	0.554799	0.0520234	0.0456264	0.0486644	0.0977318	0.0450646	0.0506121
Pt2G34150	PtTCP15	0	0	0	0	0	0	0	0	0	0	0	0	0	0	0	0	0	0	0	0	0	0	0	0	0	0	0	0	0	0	0	0.0645989	0	0	0	0	0	0	0	0	0	0	0	0	0	0	0	0
Pt2G34160	PtTCP16	0	0	0	0	0	0	0	0	0	0	0	0	0	0	0	0	0	0	0	0	0	0.121671	0	0	0	0	0	0	0	0	0	0	0	0	0	0.448653	0	0	0	0	0	0	0	0	0	0	0	0
Pt2G34180	PtTCP17	0	0	0	0	0	0	0	0	0	0	0	0	0	0	0	0	0	0	0	0	0	0	0	0	0	0	0	0	0	0	0	0	0	0	0	0	0	0	0	0	0	0	0	0	0	0	0	0
Pt5G21260	PtTCP18	1.05816	0.91239	1.00982	1.12683	1.11629	1.27618	0.309412	0.591267	1.25046	1.1477	1.38029	0.561489	1.7286	0.329822	0.544167	1.20473	0.78506	1.32006	1.10067	1.71429	3.3089	0.534093	0.328249	1.88373	2.28794	1.58777	1.32675	2.02564	1.70142	2.9505	3.51766	0.672772	1.28832	2.95524	2.07447	2.69981	0.791284	1.36678	6.3986	3.69671	3.11167	2.68384	0.642014	0.118555	0	0.317227	0.375931	0.361662
Pt5G21270	PtTCP19	0.304104	0.358849	3.19791e-05	0	0.163696	0.518407	0.882292	0.42405	0	0	0	0	0	1.09811	0.500446	0	0	0	0	0	0.000142437	0.653953	0.0519623	0.0344249	0	0.189084	0.177669	0	0.432973	0	0	0	0.0647601	0	0	0	0.109501	0	0.0200213	0.712856	0	0.34609	0	0	0.0918244	0	0.0492313	0
Pt5G21180	PtTCP20	6.0819	8.45573	3.37061	5.26061	1.61448	2.45506	1.54238	1.51385	2.02283	2.87621	1.95631	0.523125	5.0568	1.65628	1.17919	3.73665	2.02105	1.82891	3.98444	1.26183	5.95437	3.87704	2.15835	2.12321	5.77793	5.16921	2.62236	4.48825	4.6667	5.7187	4.92102	3.94779	2.84537	4.95717	10.9755	2.89825	3.58844	6.33047	3.63957	6.76973	5.28017	2.77731	4.76171	0.340811	3.18114	1.73657	2.27222	1.4176
Pt1G19190	PtTCP21	0	0	0	0	0	0.0766874	0	0	0	0	0.339319	0	0.361629	0	0.267487	0	0.0700243	0	0	0.145125	0	0.114687	0	0	0	0.501498	0	0	0.0509717	0	0	0.0632066	0	0	0.272266	0	0	0	0	0.460295	0	0.0735659	0	0	0	0	0	0
Pt1G18990	PtTCP22	0	0.0541196	0.188259	0.121138	0	0.0766874	0	0	0	1.07304	0.192355	0.216793	0	0	0.200615	0	0.0700243	0	0	0.43261	0	0.0286718	0.106727	0.0730457	0.0750578	0.188062	0.362704	0.190284	0.332341	0.072764	0	0.442446	0.227651	0	0	0	0	0.19605	0	0	0	0	0	0	0.127668	0	0	0
Pt1G19000	PtTCP23	0	0	0	0	0	0	0	0	0	0	0	0	0	0	0	0	0	0	0	0	0	0	0	0	0	0	0	0	0	0	0	0	0	0	0	0	0	0	0	0	0	0	0	0	0	0	0	0
Pt3G22220	PtTCP24	0.048299	0	0	0	0	0	0	0	0	0.0855296	0.0821813	0	0	0	0	0	0	0	0	0	0	0	0	0	0	0	0	0	0	0	0	0	0	0	0	0	0	0	0	0.12761	0	0	0	0	0	0	0	0
Pt3G22230	PtTCP25	0	0.0541196	0	0	0	0	0	0	0	0	0	0	0	0	0	0	0	0	0	0	0	0.0286718	0	0	0	0	0.0622968	0	0.331275	0.145528	0	0	0	0	0	0	0	0	0	0	0	0	0	0	0	0	0	0
Pt1G18940	PtTCP26	0.0568297	0.0578252	0.136171	0.261393	0	0.410058	0.14276	0	0.54247	0.302458	0	0	0	0.459027	0	0.150017	0.0747905	0	0.0589174	0	0	0	0	0	0	0.134782	0.0784378	0.137526	0.107947	0	0	0	0.243122	0	0	0	0.184637	0	0.149893	0.401635	0.0750628	0.157295	0	0.127571	0	0.136729	0	0
Pt1G19170	PtTCP27	0	0	0	0	0	0	0	0	0	0	0	0	0	0	0.117026	0	0	0	0	0	0	0	0	0	0	0	0	0	0	0	0	0	0	0	0	0	0	0	0	0.0758554	0	0	0	0	0	0	0	0
Pt1G19270	PtTCP28	0.0417069	0	0	0	0	0	0.0525073	0	0.400862	0	0	0	0	0.0561955	0	0	0.0549962	0	0	0.228911	0.345929	0	0	0	0	0	0	0	0.0398977	0	0.133892	0	0.119233	0	0	0	0	0	0	0	0	0	0	0	0	0	0	0
Pt1G40400	PtTCP29	0	0	0	0	0	0	0	0	0	0	0	0	0	0	0	0	0	0	0	0	0	0	0	0	0	0	0	0	0	0	0	0	0	0	0	0	0	0	0	0	0	0	0	0	0	0	0	0
Pt1G40420	PtTCP30	0	0	0	0	0	0	0	0	0	0	0	0	0	0	0	0	0	0	0	0	0	0	0	0	0	0	0	0	0	0	0	0	0	0	0	0	0	0	0	0	0	0	0	0	0	0	0	0
Pt1G40430	PtTCP31	0	0	0	0	0	0	0	0	0	0	0	0	0	0	0	0	0	0	0	0	0	0	0	0	0	0	0	0	0	0	0	0	0	0	0	0	0	0	0	0	0	0	0	0	0	0	0	0
Pt1G40440	PtTCP32	0	0	0	0	0	0	0	0	0	0	0	0	0	0	0	0	0	0	0	0	0	0	0	0	0	0	0	0	0	0	0	0	0	0	0	0	0	0	0	0	0	0	0	0	0	0	0	0
Pt1G40410	PtTCP33	0	0	0	0	0	0	0	0	0	0	0	0	0	0	0	0	0	0	0	0	0	0	0	0	0	0	0	0	0	0	0	0	0	0	0	0	0	0	0	0	0	0	0	0	0	0	0	0
Pt1G40390	PtTCP34	0	0	0	0	0	0	0	0	0	0	0	0	0	0	0	0	0	0	0	0	0	0	0	0	0	0	0	0	0	0	0	0	0	0	0	0	0	0	0	0	0	0	0	0	0	0	0	0
Pt1G40250	PtTCP35	0	0	0	0	0	0	0	0	0	0	0	0.102398	0	0	0	0	0	0	0	0	0	0	0	0	0	0	0	0	0	0.102757	0	0	0	0	0	0	0	0	0	0	0	0	0	0	0	0	0	0
PtQG11760	PtTCP36	20.2677	23.4267	18.5209	22.9506	13.2893	20.2965	29.1927	25.5357	23.6353	28.6655	21.5714	23.3422	21.9879	33.2127	27.853	24.8416	26.7665	21.8202	26.1327	18.8835	27.3079	25.5809	25.1412	21.3906	31.3746	29.9419	24.0665	25.4304	25.9253	20.6424	26.2626	26.707	22.7395	19.3042	22.2796	18.105	20.8438	25.3852	18.1064	20.3361	23.215	18.2782	20.9395	16.9467	18.5407	17.4559	19.6445	20.4907
Pt9G43570	PtTCP37	10.6816	11.6016	11.2856	13.7217	12.6067	12.2494	12.6479	10.1973	15.2253	13.78	13.4199	12.1622	10.4771	14.4074	10.785	10.3899	12.5843	11.448	12.2843	11.7218	10.8825	11.8908	14.0581	11.2649	12.5493	14.7772	10.3962	11.6545	11.6113	11.1053	10.8214	13.6785	10.3551	11.2981	13.3401	9.44065	11.3198	9.9389	11.3549	9.91133	11.8213	9.39957	8.53279	4.59963	7.05355	6.37892	6.45149	7.00448
PtXG25900	PtTCP38	3.16622	2.92265	2.40415	3.16473	2.72478	3.18366	3.47106	3.02662	2.12905	3.2662	2.4649	2.57286	3.08736	2.51361	3.56855	3.93843	2.93108	2.75437	2.85911	3.57455	4.55864	4.78379	1.69597	3.68396	4.32884	3.06464	3.6988	3.46912	4.32242	3.02029	2.88595	3.18951	3.1784	2.11996	2.49089	2.86488	2.04839	5.53344	3.92491	4.00435	3.91598	2.44847	2.93394	5.89174	4.69476	4.42218	4.14696	3.15515
PtQG06090	PtTCP39	20.9744	19.9454	15.3197	13.2027	20.0981	12.3762	30.6947	27.3388	32.8405	23.9396	30.0692	27.1368	21.8043	24.8297	28.5616	28.8787	23.587	23.8725	34.7363	28.4002	34.5689	27.3599	29.5013	24.9392	29.9844	38.4646	24.1998	30.2859	25.6884	30.891	22.2064	31.3285	37.5039	37.024	28.4853	27.1181	26.7785	30.6866	30.501	23.6904	20.5663	26.6926	17.6522	6.62186	10.4679	9.4976	8.19532	9.55736
Pt9G18760	PtTCP40	20.4244	20.2108	15.4019	14.2509	9.89378	15.1573	18.631	23.7893	12.0834	19.2871	15.3931	17.8194	16.4011	19.3163	21.8504	24.4169	19.9812	16.9167	24.8951	21.1229	22.3497	22.7567	21.2124	19.1086	23.4122	23.5737	20.6263	22.1574	20.4457	18.416	20.0684	21.0356	21.9467	22.2097	21.3868	20.8226	21.7369	21.1124	22.2685	25.1713	20.3804	18.795	35.167	24.8795	27.6203	27.1032	25.7769	29.4771
Pt5G24770	PtTCP41	8.97996	7.34384	9.09907	8.22983	9.79998	12.5554	12.1065	14.686	9.99597	8.81988	10.3341	14.7819	9.26885	9.70269	12.3831	8.82414	12.4742	10.8186	12.5675	10.3574	13.3591	10.5496	16.0299	11.2608	9.8361	15.2774	7.88562	11.249	8.80951	11.1946	8.26346	10.3753	12.1264	14.7252	8.55839	9.90266	11.0717	7.6472	11.9382	14.0715	8.60179	10.0854	10.2213	11.6364	9.58539	10.1741	8.27658	8.50127
Pt1G10100	PtTCP42	40.0365	36.8915	31.6292	41.1153	41.0958	40.6005	46.3029	55.1511	40.0756	47.2673	43.6624	43.4846	43.728	45.1687	49.9727	40.6112	42.8709	51.7551	44.2923	39.4675	45.345	47.5403	45.8263	42.7132	45.6461	47.2876	44.7493	51.1828	53.4684	46.685	30.7862	42.6736	43.5991	33.9716	31.6432	32.6573	32.3478	38.7263	41.3046	41.0795	40.7134	31.7857	47.297	39.7259	39.7399	32.1557	38.8015	35.313
Pt1G79940	PtTCP43	40.4134	35.2844	31.1072	29.1984	29.0602	35.3237	43.4137	57.5726	35.1952	41.7276	39.7371	41.1674	43.7556	44.4318	34.6062	41.5907	48.7783	43.3757	49.8376	45.4923	60.07	40.6061	43.9291	36.805	48.306	61.9935	45.2622	48.6449	49.3817	32.2751	38.0588	39.0877	49.7241	39.5365	37.9486	35.1522	46.8738	35.8152	51.0489	53.7356	35.9444	31.4682	37.699	30.5645	35.7346	33.1587	33.0909	26.2974
[truncated: 1,123 more columns]
